# Supplementary material for: Methods to achieve effective web-based learning management modules: MyGJU versus Moodle
Source: PeerJ Comput Sci. 2021 Apr 16;7:e498. doi: 10.7717/peerj-cs.498 (PMC8056247; doi:10.7717/peerj-cs.498)
Supplement: Supplemental Information 2 [file peerj-cs-07-498-s002.xls]

## Sheet: MYGJU_ELEARN_SURVEY_USERS_ANS
USER_ID	TYPE_ID	QUESTION_ID	ANSWER_ID
18546	0	6	5		5	4	3	2	1	count	avg	std dev			QUESTION_ID
12429	0	5	5		368	350	284	73	76	1151	3.74805	0.669671	1	I prefer to keep using MyGJU for most e-learning related tasks	4
18480	0	6	5		180	191	401	172	195	1139	2.99034	0.36122	2	I prefer to go back to Moodle for most e-learning related tasks	5
15716	0	6	5		484	383	201	93	96	1257	3.84805	0.788707	3	I use the e-learning features in MyGJU at least once a week	1
15716	0	7	5		96	125	203	85	145	654	2.91131	0.320885	4	I still use Moodle at least once a week	12
15716	0	8	5		393	411	203	95	90	1192	3.77349	0.718329	5	I use the course portfolio feature in MyGJU for course slides and materials	2
15716	0	9	5		330	433	208	100	63	1134	3.76455	0.698655	6	I obtain the syllabus from the course portfolio in MyGJU	6
15716	0	10	5		302	352	237	106	127	1124	3.53025	0.576605	7	I use the attendance feature in MyGJU	8
15716	0	12	5		384	428	232	63	59	1166	3.8705	0.748611	8	The course portfolio feature in MyGJU is easy to use	3
18647	0	4	5		346	341	339	46	59	1131	3.76835	0.665587	9	The attendance screens in MyGJU are easier to use than those in Moodle	7
18647	0	5	5		342	360	286	58	81	1127	3.73114	0.660656	10	The attendance report in MyGJU is informative	9
18647	0	6	5		362	335	306	52	75	1130	3.75841	0.674465	11	Chatting with peers in MyGJU will be useful	10
18647	0	7	5
18647	0	8	5
18647	0	10	5
18647	0	9	5
18647	0	12	5
19508	0	8	5
19508	0	7	5
18017	0	6	5
18017	0	10	5
18462	0	1	5
18462	0	6	5
18462	0	7	5
18462	0	8	5
13662	0	3	5
13662	0	4	5
13662	0	7	5
13662	0	10	5
17780	0	3	5
17780	0	4	5
17780	0	5	5
17780	0	7	5
17780	0	9	5
17780	0	10	5
18334	0	10	5
15195	0	1	5
18454	0	1	5
18454	0	3	5
18454	0	8	5
18454	0	10	5
18508	0	1	5
18508	0	3	5
18508	0	5	5
18508	0	9	5
18508	0	12	5
17039	0	9	5
17889	0	7	5
17889	0	8	5
17889	0	9	5
19062	0	8	5
13641	0	3	5
12786	0	1	5
12786	0	2	5
12786	0	3	5
12786	0	4	5
12786	0	6	5
12786	0	5	5
12786	0	7	5
12786	0	8	5
12786	0	9	5
12786	0	10	5
12786	0	12	5
12025	0	1	5
12025	0	2	5
12025	0	5	5
18546	0	4	5
18642	0	1	5
18642	0	2	5
18642	0	4	5
18642	0	6	5
18642	0	12	5
18642	0	9	5
18642	0	8	5
18642	0	7	5
18927	0	4	5
18927	0	10	5
14138	0	10	5
10734	1	1	5
10734	1	2	5
10734	1	3	5
10734	1	4	5
18694	0	10	5
19184	0	1	5
19184	0	2	5
18470	0	2	5
18470	0	4	5
18937	0	6	5
18937	0	7	5
18220	0	1	5
18220	0	2	5
18220	0	3	5
18220	0	4	5
18220	0	5	5
18220	0	6	5
18220	0	7	5
18220	0	8	5
18220	0	9	5
18220	0	10	5
18220	0	12	5
19487	0	2	5
17190	0	7	5
17190	0	6	5
17190	0	5	5
18968	0	3	5
18968	0	6	5
15181	0	1	5
15181	0	2	5
15181	0	3	5
15181	0	4	5
15181	0	6	5
15181	0	10	5
13657	0	1	5
19325	0	4	5
18590	0	1	5
18590	0	9	5
14989	0	5	5
14989	0	7	5
14989	0	8	5
14989	0	10	5
12079	0	1	5
12079	0	2	5
12079	0	3	5
12079	0	9	5
12079	0	10	5
12079	0	12	5
15716	0	1	5
15716	0	2	5
15716	0	3	5
15716	0	4	5
15716	0	5	5
13671	0	1	5
13671	0	2	5
13671	0	3	5
13671	0	5	5
13671	0	4	5
13671	0	6	5
13671	0	7	5
8318	0	1	5
8318	0	2	5
8318	0	3	5
8318	0	4	5
8318	0	5	5
8318	0	6	5
8318	0	8	5
8318	0	7	5
8318	0	12	5
8318	0	10	5
8318	0	9	5
12171	0	3	5
19431	0	8	5
19431	0	9	5
11247	0	1	5
11247	0	3	5
11247	0	4	5
11247	0	6	5
11247	0	7	5
11247	0	10	5
18887	0	3	5
18224	0	7	5
17330	0	1	5
17330	0	2	5
17330	0	3	5
19195	0	5	5
13480	0	1	5
18291	0	1	5
18291	0	3	5
19030	0	2	5
19030	0	1	5
19030	0	3	5
19030	0	4	5
19030	0	5	5
19116	0	2	5
19116	0	3	5
19116	0	4	5
19116	0	8	5
18883	0	1	5
18883	0	12	5
18883	0	5	5
18883	0	4	5
18883	0	3	5
18883	0	2	5
18883	0	7	5
18883	0	8	5
18883	0	9	5
18883	0	10	5
18883	0	6	5
17135	0	3	5
17135	0	9	5
17135	0	10	5
17778	0	7	5
17778	0	8	5
17778	0	9	5
18581	0	7	5
10018	0	1	5
17327	0	3	5
17327	0	1	5
17327	0	5	5
17327	0	8	5
17327	0	10	5
17327	0	12	5
19613	0	10	5
18952	0	1	5
18952	0	3	5
18952	0	5	5
18952	0	12	5
10254	0	1	5
10254	0	2	5
10254	0	3	5
10254	0	4	5
10254	0	5	5
10254	0	6	5
10254	0	7	5
10254	0	8	5
10254	0	9	5
10254	0	10	5
10254	0	12	5
13679	0	1	5
13679	0	2	5
13679	0	3	5
13679	0	4	5
13679	0	5	5
13679	0	6	5
13679	0	7	5
13679	0	9	5
13679	0	10	5
13679	0	12	5
13679	0	8	5
9777	0	10	5
12408	0	4	5
12408	0	7	5
12408	0	10	5
12255	0	3	5
12255	0	7	5
12255	0	9	5
12255	0	10	5
12255	0	12	5
18945	0	1	5
18945	0	3	5
18945	0	2	5
18945	0	4	5
18945	0	5	5
18945	0	7	5
18945	0	6	5
18945	0	8	5
18945	0	9	5
18945	0	10	5
18945	0	12	5
17783	0	12	5
17783	0	10	5
17783	0	9	5
17783	0	8	5
17783	0	7	5
17783	0	6	5
17783	0	5	5
17783	0	4	5
17783	0	3	5
17783	0	2	5
17783	0	1	5
18523	0	7	5
18523	0	8	5
18523	0	9	5
18523	0	10	5
14842	0	1	5
19496	0	1	5
19496	0	3	5
19496	0	4	5
19496	0	8	5
19496	0	9	5
19620	0	1	5
19620	0	2	5
19620	0	3	5
19620	0	4	5
19620	0	5	5
19620	0	6	5
19620	0	7	5
19620	0	9	5
19620	0	10	5
13574	0	1	5
19010	0	4	5
19010	0	8	5
19010	0	9	5
12000	0	3	5
12000	0	4	5
12000	0	10	5
18431	0	4	5
18431	0	8	5
18431	0	9	5
18967	0	1	5
18967	0	2	5
18967	0	3	5
18967	0	4	5
19561	0	1	5
19561	0	2	5
19561	0	3	5
19561	0	4	5
19561	0	5	5
19561	0	6	5
19561	0	7	5
19561	0	8	5
19561	0	9	5
19561	0	10	5
19561	0	12	5
15344	0	10	5
10124	0	1	5
10124	0	2	5
10124	0	3	5
10124	0	4	5
10124	0	5	5
10124	0	6	5
10124	0	7	5
10124	0	8	5
10124	0	9	5
10124	0	10	5
10124	0	12	5
14499	0	6	5
14499	0	7	5
14499	0	10	5
19306	0	2	5
17349	0	2	5
17349	0	3	5
17349	0	5	5
17349	0	6	5
10740	0	2	5
10740	0	4	5
10740	0	5	5
10740	0	6	5
10740	0	7	5
10740	0	8	5
10740	0	9	5
10740	0	10	5
10740	0	12	5
13635	0	7	5
16804	0	1	5
16804	0	3	5
16804	0	2	5
16804	0	4	5
16804	0	5	5
16804	0	6	5
16804	0	7	5
16804	0	8	5
16804	0	9	5
16804	0	10	5
16804	0	12	5
12086	0	1	5
12086	0	2	5
12086	0	6	5
12086	0	12	5
12086	0	10	5
12086	0	9	5
12086	0	8	5
12086	0	7	5
12086	0	5	5
12086	0	4	5
12086	0	3	5
16476	0	1	5
16476	0	2	5
16476	0	3	5
16476	0	4	5
16476	0	5	5
16476	0	6	5
16476	0	7	5
16476	0	8	5
16476	0	9	5
16476	0	10	5
16476	0	12	5
19269	0	3	5
19319	0	3	5
19319	0	4	5
19319	0	7	5
19319	0	10	5
18659	0	3	5
13252	0	2	5
13252	0	4	5
13252	0	6	5
18449	0	1	5
12412	0	1	5
12412	0	2	5
12127	0	2	5
12127	0	3	5
12127	0	4	5
12127	0	5	5
18523	0	1	5
18523	0	3	5
15472	0	2	5
18523	0	4	5
18523	0	6	5
18349	0	4	5
18349	0	7	5
18349	0	8	5
18349	0	9	5
17676	0	6	5
17676	0	7	5
19240	0	3	5
19240	0	4	5
19240	0	6	5
19240	0	7	5
16720	0	1	5
16720	0	3	5
16720	0	4	5
16720	0	7	5
16720	0	8	5
16720	0	10	5
18341	0	1	5
18341	0	2	5
18341	0	3	5
18341	0	4	5
18341	0	5	5
18341	0	6	5
18341	0	7	5
18341	0	8	5
18341	0	9	5
12577	0	9	5
15810	0	1	5
15810	0	2	5
15810	0	3	5
15810	0	4	5
15810	0	5	5
15810	0	6	5
15810	0	7	5
15810	0	8	5
15810	0	9	5
15810	0	10	5
15810	0	12	5
5253	1	2	5
16903	0	1	5
19156	0	1	5
17441	0	1	5
19024	0	3	5
19024	0	4	5
19024	0	8	5
19024	0	7	5
19024	0	12	5
18672	0	1	5
18672	0	4	5
18672	0	9	5
18672	0	8	5
18672	0	7	5
10156	0	1	5
10156	0	2	5
10156	0	3	5
10156	0	4	5
10156	0	5	5
10156	0	6	5
10156	0	7	5
10156	0	8	5
10156	0	9	5
10156	0	10	5
10156	0	12	5
10740	0	1	5
10740	0	3	5
12897	0	1	5
13574	0	2	5
13659	0	4	5
13806	0	3	5
13806	0	5	5
12228	0	2	5
12228	0	4	5
12228	0	6	5
12228	0	10	5
15433	0	1	5
15433	0	2	5
15433	0	4	5
15433	0	3	5
15433	0	5	5
15433	0	6	5
15433	0	7	5
15433	0	8	5
15433	0	9	5
8120	1	2	5
16135	0	3	5
16135	0	4	5
19051	0	10	5
19051	0	2	5
19051	0	6	5
18649	0	3	5
18649	0	6	5
18649	0	9	5
18649	0	10	5
19108	0	1	5
19108	0	3	5
19108	0	2	5
19108	0	4	5
19108	0	9	5
18912	0	1	5
19232	0	4	5
14986	0	2	5
19058	0	3	5
19058	0	4	5
18176	0	1	5
18176	0	4	5
18176	0	6	5
18176	0	7	5
18176	0	8	5
18176	0	9	5
18817	0	1	5
6469	1	5	5
10396	0	3	5
10396	0	4	5
10396	0	5	5
10396	0	6	5
10396	0	7	5
10396	0	8	5
10396	0	9	5
10396	0	10	5
10396	0	12	5
10298	0	1	5
10298	0	10	5
10641	1	1	5
18023	0	1	5
19128	0	2	5
19128	0	4	5
19128	0	10	5
18349	0	1	5
18349	0	3	5
18989	0	3	5
10190	0	4	5
19326	0	3	5
12298	0	1	5
12298	0	3	5
12298	0	4	5
12298	0	5	5
12298	0	6	5
12298	0	7	5
12298	0	12	5
19507	0	1	5
13642	0	1	5
13642	0	2	5
13642	0	3	5
13642	0	6	5
13642	0	10	5
18407	0	1	5
10662	1	1	5
9978	0	1	5
9978	0	3	5
9978	0	2	5
9978	0	5	5
9978	0	4	5
9978	0	6	5
9978	0	7	5
9978	0	8	5
9978	0	9	5
9978	0	10	5
9978	0	12	5
13843	0	1	5
17892	0	3	5
16421	0	3	5
18700	0	9	5
16572	0	1	5
16572	0	2	5
16572	0	3	5
16572	0	4	5
16572	0	7	5
16572	0	8	5
16572	0	10	5
18955	0	4	5
6943	0	8	5
10793	0	4	5
12360	0	1	5
13977	0	1	5
13758	0	1	5
13758	0	2	5
13758	0	4	5
13758	0	7	5
13758	0	9	5
13758	0	10	5
13758	0	12	5
17482	0	1	5
17482	0	9	5
16285	0	4	5
6217	0	12	5
6217	0	10	5
6217	0	9	5
6217	0	8	5
6217	0	1	5
6217	0	2	5
6217	0	3	5
6217	0	4	5
6217	0	5	5
17374	0	6	5
17374	0	8	5
17607	0	1	5
18231	0	1	5
18231	0	10	5
19297	0	6	5
13597	0	2	5
13597	0	1	5
13597	0	3	5
13597	0	4	5
13597	0	7	5
13597	0	9	5
13597	0	12	5
19199	0	3	5
19199	0	6	5
19199	0	10	5
19090	0	12	5
19090	0	10	5
19090	0	9	5
19090	0	6	5
19090	0	5	5
19090	0	3	5
15678	0	8	5
15678	0	1	5
15678	0	3	5
15678	0	4	5
15678	0	6	5
15678	0	7	5
10540	1	3	5
10540	1	5	5
10540	1	4	5
10540	1	7	5
10540	1	6	5
10540	1	9	5
10540	1	10	5
10540	1	8	5
18406	0	3	5
15519	0	2	5
15519	0	4	5
15519	0	7	5
15519	0	8	5
18434	0	1	5
18434	0	3	5
18434	0	8	5
18545	0	8	5
18545	0	9	5
18545	0	10	5
17397	0	5	5
17397	0	7	5
17397	0	12	5
16899	0	4	5
16899	0	8	5
16899	0	9	5
16184	0	1	5
16184	0	2	5
16184	0	4	5
16184	0	6	5
16184	0	7	5
16184	0	8	5
13735	0	2	5
13735	0	3	5
13735	0	7	5
13735	0	8	5
13735	0	10	5
10205	0	4	5
10205	0	6	5
10561	0	1	5
10561	0	4	5
10561	0	3	5
10561	0	2	5
10561	0	6	5
10561	0	5	5
10561	0	7	5
10561	0	8	5
10561	0	9	5
10561	0	10	5
10561	0	12	5
16470	0	1	5
10540	0	1	5
15378	0	7	5
10974	1	2	5
9294	1	7	5
9294	1	8	5
9294	1	9	5
17778	0	3	5
17778	0	6	5
16651	0	1	5
16651	0	2	5
16651	0	4	5
16651	0	6	5
16651	0	7	5
16651	0	8	5
16651	0	9	5
19273	0	1	5
10722	1	1	5
10722	1	2	5
10722	1	9	5
18915	0	1	5
18915	0	2	5
18915	0	3	5
18915	0	6	5
18915	0	10	5
11866	0	3	5
11866	0	4	5
18218	0	10	5
18218	0	8	5
18218	0	7	5
18218	0	4	5
15335	0	10	5
19170	0	3	5
15590	0	5	5
15590	0	7	5
15590	0	8	5
15590	0	9	5
12336	0	1	5
12336	0	3	5
12336	0	4	5
12336	0	2	5
12336	0	5	5
12336	0	6	5
12336	0	8	5
12336	0	9	5
12336	0	10	5
12336	0	12	5
12336	0	7	5
17374	0	1	5
17374	0	2	5
17374	0	7	5
10989	1	9	5
11304	0	3	5
11304	0	4	5
11304	0	6	5
11304	0	10	5
16895	0	2	5
19145	0	7	5
19145	0	8	5
19145	0	10	5
17262	0	10	5
19174	0	2	5
19174	0	3	5
18436	0	8	5
18771	0	1	5
13028	0	1	5
13028	0	2	5
13028	0	3	5
13028	0	4	5
13028	0	5	5
13028	0	6	5
13028	0	7	5
13028	0	8	5
13028	0	9	5
13028	0	10	5
13028	0	12	5
18791	0	1	5
10298	0	4	5
10298	0	3	5
10298	0	2	5
17224	0	1	5
17224	0	2	5
17224	0	3	5
17224	0	4	5
17224	0	5	5
17224	0	6	5
17224	0	7	5
17224	0	8	5
17224	0	9	5
17224	0	10	5
17224	0	12	5
15174	0	9	5
15174	0	10	5
15174	0	12	5
19486	0	2	5
19486	0	7	5
19486	0	8	5
19486	0	9	5
19486	0	10	5
16179	0	6	5
2715	1	1	5
2715	1	2	5
2715	1	4	5
2715	1	3	5
2715	1	5	5
2715	1	6	5
2715	1	7	5
2715	1	8	5
2715	1	9	5
2715	1	10	5
2715	1	12	5
17881	0	2	5
10205	0	1	5
10205	0	2	5
10205	0	3	5
16381	0	6	5
16381	0	7	5
16381	0	8	5
16381	0	9	5
16381	0	10	5
16381	0	12	5
13520	0	4	5
13520	0	6	5
13520	0	7	5
13520	0	10	5
9703	0	1	5
9703	0	2	5
9703	0	3	5
18647	0	3	5
18887	0	2	5
13593	0	2	5
13593	0	3	5
13593	0	9	5
13967	0	1	5
13967	0	12	5
8831	0	1	5
16880	0	1	5
16880	0	2	5
16880	0	3	5
16880	0	4	5
16880	0	6	5
16880	0	7	5
16880	0	8	5
16880	0	9	5
9917	0	1	5
9917	0	2	5
9917	0	3	5
9917	0	4	5
9917	0	5	5
9917	0	6	5
9917	0	9	5
9917	0	8	5
9917	0	7	5
9917	0	10	5
9917	0	12	5
10542	1	2	5
10542	1	7	5
19609	0	1	5
19609	0	2	5
19609	0	3	5
19609	0	4	5
19609	0	5	5
19609	0	7	5
19609	0	8	5
19609	0	6	5
19609	0	9	5
19609	0	10	5
19609	0	12	5
14119	0	9	5
14119	0	8	5
10646	0	4	5
10646	0	5	5
10646	0	10	5
10989	1	1	5
10989	1	2	5
10989	1	3	5
10989	1	4	5
10989	1	5	5
10989	1	8	5
10899	1	10	5
15335	0	1	5
11975	0	1	5
11975	0	2	5
11975	0	3	5
11975	0	4	5
11975	0	6	5
11975	0	7	5
11975	0	8	5
11975	0	9	5
17603	0	1	5
10896	1	1	5
688	1	1	5
14035	0	4	5
14035	0	7	5
16966	0	4	5
10803	1	5	5
10803	1	12	5
14368	0	1	5
13559	0	2	5
13559	0	4	5
13559	0	6	5
13559	0	9	5
18707	0	1	5
8307	0	1	5
8307	0	2	5
8307	0	3	5
8307	0	12	5
8307	0	10	5
8307	0	9	5
8307	0	8	5
8307	0	7	5
8307	0	6	5
8307	0	5	5
8307	0	4	5
10570	0	7	5
10570	0	9	5
13870	0	2	5
13870	0	3	5
13870	0	5	5
19060	0	1	5
19060	0	2	5
19060	0	3	5
19060	0	4	5
19060	0	5	5
19060	0	6	5
19060	0	7	5
19060	0	8	5
19060	0	9	5
19060	0	10	5
19060	0	12	5
15041	0	1	5
15041	0	2	5
15041	0	3	5
15041	0	4	5
15041	0	6	5
15041	0	7	5
15041	0	8	5
15041	0	9	5
16381	0	1	5
16381	0	2	5
16381	0	4	5
16381	0	3	5
16381	0	5	5
15184	0	2	5
16960	0	1	5
18046	0	10	5
13876	0	10	5
13876	0	9	5
13876	0	8	5
13876	0	7	5
13876	0	6	5
13876	0	4	5
13876	0	2	5
13876	0	3	5
13876	0	1	5
19090	0	2	5
19090	0	1	5
19090	0	4	5
19090	0	7	5
16416	0	1	5
16416	0	4	5
16416	0	6	5
7746	0	2	5
7746	0	4	5
7746	0	7	5
7746	0	9	5
13638	0	1	5
13638	0	2	5
13638	0	3	5
13638	0	4	5
13638	0	5	5
13638	0	6	5
13638	0	7	5
13638	0	8	5
13638	0	9	5
13638	0	10	5
13638	0	12	5
8504	0	2	5
8504	0	3	5
8504	0	1	5
8504	0	4	5
8504	0	5	5
8504	0	6	5
8504	0	7	5
8504	0	8	5
8504	0	9	5
8504	0	10	5
8504	0	12	5
15336	0	6	5
15336	0	7	5
15336	0	8	5
15336	0	9	5
15336	0	10	5
15360	0	1	5
15360	0	2	5
15360	0	3	5
15360	0	4	5
15360	0	5	5
15360	0	6	5
15360	0	9	5
15360	0	10	5
15360	0	12	5
10678	1	3	5
10678	1	10	5
10899	1	1	5
10899	1	4	5
10899	1	8	5
8743	0	6	5
8743	0	10	5
13364	0	2	5
19297	0	7	5
19297	0	10	5
12602	0	1	5
12602	0	2	5
12602	0	3	5
12602	0	5	5
12602	0	6	5
12602	0	7	5
12602	0	9	5
12602	0	12	5
12602	0	10	5
12602	0	8	5
12602	0	4	5
19591	0	1	5
13594	0	1	5
13594	0	2	5
13594	0	3	5
13594	0	6	5
13594	0	7	5
13594	0	9	5
13594	0	8	5
13594	0	10	5
18404	0	1	5
18404	0	2	5
18404	0	3	5
18404	0	4	5
18404	0	5	5
18404	0	7	5
18404	0	6	5
18404	0	8	5
18404	0	9	5
18404	0	10	5
18404	0	12	5
17222	0	1	5
16531	0	8	5
14962	0	4	5
14962	0	10	5
13959	0	4	5
13959	0	7	5
14013	0	1	5
14013	0	2	5
14013	0	3	5
14013	0	4	5
14013	0	5	5
14013	0	6	5
14013	0	7	5
14013	0	8	5
14013	0	9	5
14013	0	10	5
14013	0	12	5
18537	0	4	5
18537	0	10	5
19216	0	3	5
19216	0	4	5
19216	0	5	5
19216	0	10	5
9977	0	1	5
9977	0	2	5
9977	0	3	5
9977	0	4	5
9977	0	10	5
12131	0	2	5
12131	0	3	5
12131	0	4	5
12131	0	6	5
19133	0	2	5
19133	0	3	5
19133	0	12	5
19133	0	10	5
19133	0	9	5
19133	0	8	5
19133	0	7	5
19133	0	6	5
19133	0	5	5
19133	0	4	5
19133	0	1	5
10311	0	1	5
10311	0	7	5
13727	0	1	5
16659	0	3	5
16659	0	1	5
13727	0	9	5
15504	0	2	5
15504	0	4	5
15504	0	10	5
18489	0	4	5
18489	0	5	5
18489	0	6	5
19147	0	1	5
19147	0	3	5
19147	0	4	5
19147	0	6	5
17447	0	1	5
18264	0	9	5
19565	0	7	5
12281	0	6	5
12281	0	9	5
11339	0	7	5
11339	0	9	5
11339	0	10	5
12206	0	1	5
12206	0	3	5
12206	0	4	5
12206	0	6	5
12206	0	7	5
15160	0	1	5
15160	0	2	5
15160	0	3	5
15160	0	4	5
15160	0	7	5
15160	0	9	5
17882	0	1	5
17882	0	2	5
17882	0	3	5
17246	0	1	5
14995	0	1	5
14995	0	2	5
14995	0	3	5
14995	0	4	5
14995	0	6	5
13315	0	10	5
13315	0	12	5
8743	0	1	5
8743	0	3	5
8743	0	4	5
17873	0	10	5
17873	0	12	5
18594	0	1	5
17541	0	10	5
17541	0	9	5
18307	0	2	5
18265	0	3	5
18265	0	9	5
15475	0	1	5
15475	0	2	5
15475	0	4	5
15475	0	3	5
15475	0	7	5
15475	0	6	5
15475	0	9	5
18027	0	10	5
18023	0	2	5
18023	0	3	5
18023	0	4	5
18023	0	5	5
18023	0	6	5
18023	0	7	5
18023	0	9	5
18023	0	8	5
18023	0	10	5
18023	0	12	5
15608	0	12	5
16906	0	1	5
15724	0	1	5
15724	0	2	5
15724	0	3	5
16858	0	2	5
16858	0	3	5
16858	0	4	5
16858	0	6	5
16858	0	7	5
16858	0	8	5
16858	0	9	5
16858	0	10	5
18252	0	1	5
18252	0	3	5
18252	0	4	5
18252	0	7	5
18252	0	8	5
18252	0	9	5
18252	0	10	5
19162	0	1	5
19162	0	3	5
19162	0	4	5
19162	0	6	5
19162	0	9	5
19162	0	10	5
17560	0	1	5
17560	0	2	5
17560	0	3	5
17560	0	4	5
17560	0	5	5
17560	0	6	5
17560	0	8	5
17560	0	7	5
17560	0	9	5
17560	0	10	5
17560	0	12	5
12131	0	1	5
15206	0	7	5
15206	0	8	5
15206	0	9	5
15206	0	10	5
15206	0	12	5
19175	0	1	5
19175	0	2	5
19175	0	10	5
19175	0	12	5
18933	0	1	5
18933	0	2	5
18933	0	4	5
18933	0	3	5
18933	0	5	5
18933	0	8	5
18933	0	10	5
18933	0	9	5
18933	0	6	5
18933	0	12	5
18933	0	7	5
18906	0	12	5
18906	0	9	5
10734	1	5	5
12883	0	2	5
13279	0	4	5
13279	0	6	5
18513	0	3	5
18513	0	4	5
18513	0	6	5
18513	0	12	5
18513	0	9	5
18513	0	10	5
18513	0	8	5
18513	0	7	5
18513	0	5	5
14756	0	4	5
15086	0	6	5
15086	0	3	5
15086	0	2	5
15086	0	1	5
18405	0	12	5
18405	0	3	5
18405	0	4	5
10708	1	1	5
10708	1	2	5
12465	0	3	5
13027	0	1	5
13027	0	2	5
13027	0	3	5
13027	0	8	5
13027	0	9	5
12116	0	10	5
12460	0	3	5
12460	0	4	5
12460	0	6	5
17873	0	1	5
17873	0	3	5
17873	0	2	5
17873	0	4	5
17873	0	5	5
17873	0	6	5
17873	0	7	5
17873	0	8	5
17873	0	9	5
14049	0	9	5
18223	0	1	5
18223	0	2	5
18223	0	4	5
18223	0	6	5
18595	0	1	5
18595	0	2	5
18595	0	3	5
18595	0	4	5
19348	0	1	5
10827	1	2	5
10827	1	6	5
10827	1	8	5
13571	0	1	5
13571	0	2	5
13571	0	3	5
13571	0	4	5
13571	0	9	5
13571	0	8	5
13571	0	7	5
13571	0	6	5
13571	0	5	5
13571	0	10	5
19643	0	8	5
15956	0	1	5
18335	0	1	5
14189	0	1	5
14189	0	7	5
8492	0	3	5
8492	0	4	5
8492	0	10	5
19095	0	2	5
19095	0	1	5
15004	0	1	5
16451	0	1	5
16451	0	3	5
16451	0	2	5
16451	0	4	5
16451	0	6	5
16451	0	7	5
16451	0	8	5
16451	0	9	5
16451	0	10	5
16732	0	4	5
16732	0	7	5
11986	0	1	5
11986	0	10	5
11986	0	9	5
11986	0	7	5
11986	0	6	5
11986	0	8	5
11986	0	4	5
11986	0	2	5
11986	0	3	5
1405	1	10	5
18767	0	2	5
18363	0	1	5
18363	0	2	5
18363	0	5	5
18363	0	10	5
15206	0	1	5
15206	0	2	5
15206	0	3	5
15206	0	4	5
10251	0	6	5
10251	0	7	5
10251	0	8	5
10251	0	9	5
10251	0	12	5
10251	0	10	5
10946	1	1	5
10946	1	3	5
10946	1	4	5
10946	1	5	5
10946	1	6	5
10946	1	7	5
10946	1	8	5
10946	1	9	5
10946	1	10	5
12365	0	2	5
12365	0	3	5
12365	0	4	5
12365	0	6	5
12365	0	7	5
12365	0	9	5
12365	0	10	5
18230	0	1	5
18230	0	3	5
18230	0	4	5
18230	0	6	5
18230	0	7	5
18230	0	8	5
18230	0	9	5
4835	1	3	5
4835	1	4	5
10736	1	6	5
10736	1	9	5
10840	1	10	5
10840	1	9	5
18223	0	8	5
12922	0	6	5
12922	0	7	5
12922	0	8	5
12922	0	10	5
10588	0	4	5
16697	0	6	5
16697	0	8	5
16697	0	10	5
15089	0	9	5
19238	0	1	5
19238	0	3	5
10165	0	1	5
10165	0	2	5
10165	0	3	5
10165	0	5	5
10165	0	4	5
10165	0	6	5
10165	0	7	5
10165	0	8	5
10165	0	10	5
10165	0	9	5
10165	0	12	5
14049	0	1	5
14049	0	2	5
14049	0	3	5
14049	0	6	5
14049	0	7	5
14049	0	8	5
14337	0	12	5
13945	0	1	5
13945	0	2	5
13945	0	3	5
13945	0	4	5
13945	0	6	5
13945	0	7	5
13945	0	8	5
13945	0	9	5
13945	0	10	5
18281	0	6	5
18281	0	10	5
18281	0	12	5
18348	0	1	5
18348	0	10	5
15210	0	3	5
15210	0	4	5
15210	0	7	5
15210	0	8	5
15210	0	9	5
15210	0	10	5
13823	0	1	5
13823	0	2	5
13823	0	5	5
13823	0	6	5
13823	0	12	5
18774	0	3	5
16817	0	1	5
16817	0	2	5
16817	0	3	5
16817	0	4	5
16817	0	6	5
16817	0	7	5
13800	0	1	5
18954	0	10	5
18954	0	9	5
16704	0	2	5
16704	0	4	5
18126	0	10	5
10889	1	1	5
10889	1	2	5
10889	1	8	5
10889	1	9	5
13800	0	2	5
13800	0	3	5
13800	0	5	5
13800	0	4	5
13800	0	7	5
13800	0	8	5
13800	0	6	5
13800	0	12	5
13800	0	9	5
13800	0	10	5
16942	0	3	5
16942	0	7	5
16942	0	10	5
15317	0	2	5
15317	0	3	5
15317	0	9	5
10251	0	1	5
10251	0	2	5
10251	0	3	5
10251	0	4	5
10251	0	5	5
13825	0	5	5
13825	0	6	5
13825	0	7	5
13825	0	8	5
13825	0	9	5
13825	0	10	5
13825	0	12	5
18223	0	9	5
17707	0	10	5
16969	0	1	5
16969	0	4	5
16969	0	6	5
16969	0	7	5
16969	0	10	5
15174	0	1	5
15174	0	3	5
15969	0	4	5
15969	0	5	5
15969	0	8	5
15969	0	9	5
10565	1	9	5
10565	1	8	5
13739	0	1	5
13739	0	2	5
13739	0	3	5
13739	0	4	5
13739	0	5	5
13739	0	6	5
13739	0	7	5
13739	0	8	5
13739	0	9	5
13739	0	10	5
13739	0	12	5
16482	0	1	5
16482	0	4	5
16482	0	6	5
16482	0	7	5
16482	0	8	5
16482	0	9	5
16482	0	10	5
10772	1	1	5
10772	1	2	5
10772	1	3	5
10772	1	4	5
10772	1	5	5
10772	1	6	5
10772	1	7	5
10772	1	8	5
10772	1	9	5
10772	1	10	5
10772	1	12	5
10611	1	1	5
10611	1	2	5
10611	1	3	5
10611	1	4	5
10611	1	5	5
10611	1	6	5
10611	1	7	5
10611	1	8	5
10611	1	9	5
10611	1	10	5
10611	1	12	5
14337	0	5	5
14337	0	10	5
13895	0	5	5
13895	0	6	5
13895	0	8	5
13895	0	7	5
13895	0	10	5
13895	0	12	5
13895	0	9	5
16429	0	2	5
10665	1	1	5
10665	1	2	5
10665	1	4	5
18372	0	10	5
19070	0	1	5
19070	0	3	5
19070	0	2	5
19070	0	4	5
19070	0	6	5
19070	0	5	5
19070	0	7	5
19070	0	8	5
19070	0	10	5
19070	0	12	5
19070	0	9	5
10732	1	10	5
12809	0	5	5
12809	0	7	5
12809	0	9	5
12809	0	10	5
12809	0	12	5
19193	0	10	5
15115	0	1	5
15115	0	2	5
15115	0	3	5
15115	0	6	5
17555	0	1	5
17555	0	2	5
17555	0	3	5
17555	0	4	5
17555	0	7	5
17555	0	8	5
13993	0	10	5
16029	0	1	5
16029	0	2	5
16029	0	3	5
16029	0	6	5
1333	1	2	5
1333	1	5	5
1333	1	12	5
18141	0	12	5
18394	0	6	5
18394	0	7	5
13847	0	2	5
13847	0	3	5
13847	0	4	5
13847	0	6	5
13847	0	7	5
13847	0	8	5
13847	0	10	5
18237	0	1	5
18237	0	3	5
13825	0	1	5
13825	0	2	5
13825	0	3	5
13825	0	4	5
13596	0	3	5
13596	0	5	5
13596	0	6	5
13596	0	7	5
19431	0	1	5
19431	0	4	5
17058	0	3	5
17058	0	4	5
17058	0	10	5
10983	1	1	5
10983	1	2	5
10983	1	6	5
10983	1	7	5
10983	1	8	5
10983	1	9	5
10983	1	12	5
10983	1	10	5
10983	1	3	5
14869	0	10	5
14869	0	7	5
14869	0	6	5
14869	0	4	5
14869	0	3	5
14869	0	2	5
8855	0	1	5
8855	0	2	5
8855	0	3	5
8855	0	4	5
8855	0	6	5
8855	0	7	5
8855	0	8	5
8855	0	9	5
8855	0	10	5
11820	0	1	5
11820	0	2	5
11820	0	5	5
11820	0	10	5
16919	0	1	5
7903	1	2	5
7903	1	3	5
7903	1	4	5
7903	1	5	5
7903	1	6	5
7903	1	7	5
7903	1	9	5
7903	1	10	5
10906	1	1	5
10892	1	1	5
10892	1	2	5
10892	1	5	5
17425	0	9	5
19581	0	10	5
19581	0	9	5
19581	0	8	5
19581	0	6	5
19581	0	4	5
19581	0	3	5
19581	0	2	5
19581	0	1	5
19581	0	7	5
13895	0	1	5
13895	0	2	5
13895	0	3	5
13895	0	4	5
16379	0	2	5
16379	0	4	5
16379	0	6	5
16379	0	7	5
16379	0	8	5
16379	0	10	5
18510	0	8	5
18510	0	9	5
18510	0	10	5
10765	0	1	5
10765	0	2	5
10765	0	3	5
10765	0	4	5
10765	0	6	5
10765	0	7	5
10765	0	8	5
16465	0	4	5
16634	0	1	5
10041	0	1	5
2668	1	2	5
19437	0	1	5
19437	0	2	5
10473	1	1	5
10473	1	2	5
10473	1	3	5
10473	1	9	5
10473	1	10	5
18014	0	12	5
18014	0	6	5
16551	0	12	5
19478	0	9	5
19478	0	3	5
19478	0	2	5
19478	0	4	5
18684	0	1	5
18684	0	3	5
18684	0	6	5
18684	0	7	5
16465	0	10	5
10506	0	9	5
10506	0	7	5
10506	0	2	5
17095	0	2	5
17095	0	3	5
17095	0	6	5
17095	0	7	5
17095	0	10	5
13501	0	5	5
13501	0	10	5
18629	0	3	5
18629	0	2	5
18629	0	6	5
18629	0	7	5
18629	0	9	5
18629	0	8	5
13674	0	1	5
13674	0	2	5
13674	0	3	5
13674	0	4	5
13674	0	6	5
3626	1	5	5
3626	1	7	5
3626	1	10	5
3626	1	12	5
18902	0	4	5
18902	0	6	5
18902	0	8	5
18902	0	9	5
9761	0	2	5
9761	0	3	5
9761	0	4	5
18183	0	6	5
19498	0	1	5
19498	0	2	5
19498	0	3	5
19498	0	4	5
19498	0	6	5
19498	0	7	5
19498	0	8	5
19498	0	9	5
19498	0	10	5
6156	1	1	5
6156	1	6	5
6156	1	12	5
12497	0	4	5
12497	0	3	5
12497	0	2	5
12497	0	1	5
12497	0	6	5
13876	0	12	5
17779	0	1	5
13745	0	10	5
13745	0	9	5
13745	0	4	5
13745	0	3	5
13972	0	2	5
15818	0	9	5
15650	0	8	5
15650	0	12	5
19508	0	4	5
19508	0	10	5
19508	0	9	5
19508	0	6	5
19508	0	3	5
10540	1	1	5
10540	1	2	5
18671	0	7	5
18671	0	10	5
18671	0	9	5
15771	0	1	5
15771	0	2	5
15771	0	3	5
15771	0	4	5
16944	0	3	5
16944	0	4	5
16944	0	6	5
14240	0	1	5
14240	0	2	5
14240	0	4	5
14240	0	6	5
14240	0	10	5
15235	0	1	5
15235	0	9	5
14006	0	7	5
14006	0	6	5
14006	0	2	5
18510	0	2	5
16379	0	1	5
10686	1	10	5
10686	1	9	5
10686	1	8	5
10686	1	7	5
10686	1	4	5
15056	0	4	5
15056	0	6	5
15056	0	7	5
15056	0	9	5
17554	0	10	5
19495	0	1	5
19495	0	9	5
19495	0	10	5
10828	1	1	5
10828	1	6	5
10828	1	7	5
10828	1	8	5
10828	1	9	5
10828	1	10	5
13713	0	1	5
13713	0	2	5
13713	0	3	5
13713	0	4	5
13713	0	6	5
13713	0	7	5
13713	0	8	5
13713	0	9	5
14283	0	1	5
14283	0	3	5
14283	0	4	5
14283	0	6	5
14283	0	7	5
14283	0	9	5
14283	0	10	5
16791	0	1	5
16791	0	7	5
16791	0	10	5
12022	0	1	5
12022	0	2	5
12022	0	3	5
12022	0	4	5
12022	0	6	5
12022	0	5	5
12022	0	7	5
12022	0	8	5
12022	0	9	5
12022	0	10	5
12022	0	12	5
6866	0	1	5
6866	0	2	5
6866	0	3	5
6866	0	4	5
6866	0	5	5
6866	0	9	5
6866	0	10	5
13486	0	2	5
13486	0	3	5
13486	0	4	5
17707	0	1	5
18221	0	1	5
18221	0	10	5
19204	0	9	5
18280	0	1	5
18902	0	2	5
15168	0	2	5
15168	0	1	5
15168	0	3	5
15168	0	4	5
15168	0	6	5
15168	0	7	5
15168	0	8	5
15168	0	9	5
15079	0	3	5
15079	0	4	5
15079	0	6	5
15079	0	7	5
15079	0	9	5
15572	0	1	5
16909	0	1	5
16909	0	6	5
16909	0	10	5
16510	0	12	5
18177	0	12	5
18177	0	10	5
18177	0	8	5
18177	0	9	5
18177	0	7	5
18177	0	6	5
18177	0	5	5
18177	0	4	5
18177	0	3	5
18177	0	1	5
18177	0	2	5
16973	0	1	5
16973	0	3	5
18234	0	1	5
18234	0	10	5
10314	0	1	5
10314	0	2	5
10314	0	3	5
10314	0	9	5
19521	0	9	5
19521	0	8	5
19521	0	7	5
19521	0	10	5
15844	0	1	5
17891	0	1	5
17891	0	6	5
17891	0	10	5
17891	0	12	5
19643	0	4	5
11230	0	5	5
10216	0	1	5
10216	0	2	5
10216	0	3	5
10216	0	7	5
10216	0	8	5
10216	0	12	5
19065	0	3	5
19065	0	4	5
19065	0	5	5
19065	0	6	5
19065	0	7	5
19065	0	8	5
19065	0	10	5
19065	0	12	5
19065	0	9	5
18335	0	2	5
17061	0	4	5
17061	0	7	5
17061	0	9	5
17061	0	1	5
10650	1	7	5
10650	1	8	5
10650	1	9	5
10650	1	10	5
10727	1	1	5
10727	1	2	5
10727	1	6	5
10727	1	8	5
10727	1	9	5
10727	1	10	5
10642	1	8	5
13525	0	1	5
13525	0	6	5
13525	0	8	5
13525	0	10	5
18763	0	1	5
18763	0	4	5
18763	0	6	5
18763	0	7	5
18763	0	8	5
18763	0	9	5
12446	0	6	5
12119	0	4	5
12119	0	3	5
12119	0	2	5
12119	0	1	5
12119	0	6	5
12119	0	7	5
12119	0	8	5
12119	0	9	5
12119	0	10	5
17059	0	1	5
17059	0	2	5
17059	0	3	5
17059	0	4	5
17059	0	5	5
17059	0	6	5
17059	0	7	5
17059	0	8	5
14837	0	2	5
14837	0	3	5
19477	0	4	5
16862	0	1	5
16862	0	2	5
16862	0	4	5
16862	0	5	5
16862	0	6	5
16862	0	7	5
18566	0	1	5
18566	0	2	5
18566	0	7	5
18566	0	8	5
18566	0	9	5
18566	0	10	5
17880	0	1	5
17880	0	2	5
17880	0	6	5
17880	0	7	5
17880	0	8	5
17880	0	9	5
14771	0	9	5
14771	0	10	5
14771	0	12	5
16846	0	2	5
18498	0	9	5
18498	0	10	5
13819	0	10	5
18675	0	1	5
18675	0	2	5
18675	0	3	5
18675	0	4	5
18675	0	6	5
18675	0	8	5
18675	0	9	5
18675	0	10	5
9530	0	1	5
9530	0	2	5
9530	0	3	5
9530	0	4	5
9530	0	7	5
9530	0	9	5
9530	0	10	5
18181	0	4	5
18181	0	10	5
18310	0	2	5
18310	0	4	5
18310	0	3	5
18310	0	10	5
19241	0	4	5
19241	0	8	5
19241	0	9	5
19241	0	10	5
19241	0	6	5
10030	0	5	5
5120	1	5	5
6535	1	1	5
15154	0	6	5
19336	0	1	5
14730	0	5	5
16833	0	1	5
17506	0	1	5
17506	0	2	5
17506	0	6	5
17506	0	8	5
17506	0	10	5
19176	0	1	5
19176	0	3	5
19176	0	8	5
19176	0	10	5
17169	0	1	5
17169	0	2	5
17169	0	3	5
17169	0	4	5
17169	0	6	5
17169	0	7	5
17169	0	8	5
17169	0	9	5
17169	0	10	5
16745	0	2	5
16745	0	3	5
16745	0	8	5
16745	0	10	5
16745	0	9	5
17061	0	3	5
19481	0	4	5
19481	0	6	5
19481	0	7	5
19481	0	9	5
13936	0	1	5
9535	1	1	5
18039	0	1	5
18039	0	2	5
18039	0	3	5
18039	0	4	5
18039	0	8	5
18039	0	9	5
[truncated: 10,206 more rows]

## Sheet: SQL
select * from ( select * from ( SELECT ROWID "ROWID", ORA_ROWSCN "ORA_ROWSCN", USER_ID USER_ID, TYPE_ID TYPE_ID, QUESTION_ID QUESTION_ID, ANSWER_ID ANSWER_ID FROM "NEW_DEV"."MYGJU_ELEARN_SURVEY_USERS_ANS" ) WHERE QUESTION_ID!=11 ) sub1 order by 6 desc
